# Supplementary material for: MNX1 Promotes Malignant Progression of Cervical Cancer via Repressing the Transcription of p21cip1
Source: Front Oncol. 2020 Aug 11;10:1307. doi: 10.3389/fonc.2020.01307 (PMC7431913; doi:10.3389/fonc.2020.01307)
Supplement: Supplementary file 1 [file Table_1.xls]

## Sheet: Sheet1
TablesS1: Gene clusters highly co-expressed with MNX1
Gene Symbol	Cytoband	Pearson Score
DDAH1	1p22.3	0.6
ZNF69	19p13.2	0.58
FHIT	3p14.2	0.57
GRB14	2q24.3	0.57
EPCAM	2p21	0.55
PCBD1	10q22.1	0.55
TMEM97	17q11.2	0.55
SLC30A2	1p36.11	0.53
SSBP4	19p13.11	0.52
C9ORF116	9q34.3	0.52
RHPN1	8q24.3	0.52
EN2	7q36.3	0.51
TMEM243	7q21.12	0.51
RNFT2	12q24.22	0.51
SFTA2	6p21.33	0.51
KIF12	9q32	0.5
SPATA6L	9p24.2-p24.1	0.5
NPDC1	9q34.3	0.5
POU5F1B	8q24.21	0.49
C11ORF49	11p11.2	0.49
CFAP36	2p16.1	0.49
RPS27L	15q22.2	0.49
C2ORF15	2q11.2	0.49
P4HTM	3p21.31|3p21.3	0.49
VPS37D	7q11.23	0.49
ABHD14A	3p21.2	0.49
ADCY6	12q13.12	0.48
PDE9A	21q22.3	0.48
RNF183	9q32	0.48
TMEM63A	1q42.12	0.48
C3ORF35	3p22.2	0.48
CYSTM1	5q31.3	0.48
CCDC198	14q22.3	0.48
RGL3	19p13.2	0.48
FAM149A	4q35.1	0.48
GLYCTK	3p21.2	0.47
ACSM3	16p12.3	0.47
HNF1A	12q24.31	0.47
CTXN1	19p13.2	0.47
CRACR2B	11p15.5	0.47
DNAAF4	15q21.3	0.47
CAPN5	11q13.5	0.46
ENTPD2	9q34.3	0.46
TSPAN3	15q24.3	0.46
FA2H	16q23.1	0.46
CAMKMT	2p21	0.46
TMEM62	15q15.2	0.46
PALM3	19p13.12	0.46
CALY	10q26.3	0.46
ARHGEF38	4q24	0.46
ZNF444	19q13.43	0.46
BDH2	4q24	0.46
AGR3	7p21.1	0.46
PLEKHB1	11q13.4	0.46
SMPDL3B	1p35.3	0.46
CPNE4	3q22.1	0.46
ANG	14q11.2	0.45
CACNA1D	3p21.1	0.45
SLC29A2	11q13.2	0.45
SHMT1	17p11.2	0.45
TLE2	19p13.3	0.45
ZNF232	17p13.2	0.45
MRPL57	13q12.11	0.45
PRR15L	17q21.32	0.45
KCNIP4	4p15.31-p15.2	0.45
TEX264	3p21.2	0.45
PPM1H	12q14.1-q14.2	0.45
C2ORF81	2p13.1	0.45
KCNC2	12q21.1	0.44
DNALI1	1p34.3	0.44
NME5	5q31.2	0.44
DNAJB13	11q13.4	0.44
JADE1	4q28.2	0.44
HKDC1	10q22.1	0.44
AKR7L	1p36.13|1p35-p36.1	0.44
SH3BGRL2	6q14.1	0.44
ZNF511	10q26.3	0.44
HID1	17q25.1	0.44
PPP1R9A	7q21.3	0.44
CFAP298	21q22.11	0.44
SLC25A29	14q32.2	0.44
SEMA4G	10q24.31	0.44
GPR160	3q26.2	0.44
METTL7B	12q13.2	0.44
KCTD14	11q14.1	0.43
IQCF1	3p21.2	0.43
INSR	19p13.2	0.43
IVD	15q15.1	0.43
SULT1C2	2q12.3	0.43
FIGNL2	12q13.13	0.43
SGK2	20q13.12	0.43
C2ORF70	2p23.3	0.43
BCL2L15	1p13.2	0.43
TESC	12q24.22	0.43
MAP1S	19p13.11	0.43
ANKRD10	13q34	0.43
DOK4	16q21	0.43
AKR7A3	1p36.13	0.43
FBRSL1	12q24.33	0.43
SMIM6	17q25.1	0.43
ANXA4	2p13.3	0.42
ENTPD6	20p11.21	0.42
HOXB5	17q21.32	0.42
HOXB6	17q21.32	0.42
ICA1	7p21.3	0.42
NFATC4	14q12	0.42
TMEM139	7q34	0.42
OMP	11q13.5	0.42
RAP1GAP	1p36.12	0.42
RDH5	12q13.2	0.42
SNTB1	8q24.12	0.42
HNF1B	17q12	0.42
SLC43A1	11q12.1	0.42
SLC9A3R2	16p13.3	0.42
C6ORF163	6q15	0.42
FARP1	13q32.2	0.42
SAP18	13q12.11	0.42
RTN3	11q13.1	0.42
DHRS11	17q12	0.42
PHETA1	12q24.12	0.42
EPS8L3	1p13.3	0.42
ZC2HC1C	14q24.3	0.42
TLE6	19p13.3	0.42
EFCC1	3q21.3	0.42
AGBL4	1p33	0.42
SLC24A5	15q21.1	0.42
PLEKHA6	1q32.1	0.42
TTC39A	1p32.3	0.42
GLB1L2	11q25	0.42
CABLES1	18q11.2	0.42
43168	12q14.1	0.42
KIF9	3p21.31	0.42
EPOR	19p13.2	0.41
LOC100240734	12q13.13	0.41
FOXJ1	17q25.1	0.41
GGT3P	22q11.21	0.41
HOXC4	12q13.13	0.41
KCNJ13	2q37.1	0.41
MT1F	16q13	0.41
PKHD1	6p12.3-p12.2	0.41
POU5F1	6p21.33	0.41
QARS	3p21.31	0.41
TEC	4p12-p11	0.41
NR2F2	15q26.2	0.41
NR2C1	12q22	0.41
UCP2	11q13.4	0.41
MED11	17p13.2	0.41
RNF103	2p11.2	0.41
PAX8	2q14.1	0.41
RNASET2	6q27	0.41
ABCC3	17q21.33	0.41
GYG2	Xp22.33	0.41
MORN2	2p22.1	0.41
C20ORF96	20p13	0.41
AP1M2	19p13.2	0.41
CPLX1	4p16.3	0.41
FAM221A	7p15.3	0.41
NEIL1	15q24.2	0.41
C10ORF95	10q24.32	0.41
BAIAP2L2	22q13.1	0.41
LRRC27	10q26.3	0.41
RNF126P1	17q22	0.41
GOLM1	9q21.33	0.41
ISYNA1	19p13.11	0.41
PTOV1	19q13.33	0.41
MNS1	15q21.3	0.41
CHDH	3p21.1	0.41
TSPAN12	7q31.31	0.41
ZNF620	3p22.1	0.41
FAM47E	4q21.1	0.41
PNKD	2q35	0.41
BBIP1	10q25.2	0.41
DENND2A	7q34	0.41
CAPN8	1q41	0.41
SMIM20	4p15.2	0.41
TMEM125	1p34.2	0.41
PRDM16	1p36.32	0.41
IFT22	7q22.1	0.41
FOXD4	9p24.3	0.4
GFPT1	2p13.3	0.4
HSD11B2	16q22.1	0.4
PAX4	7q32.1	0.4
ABCC8	11p15.1	0.4
FGF17	8p21.3	0.4
WFDC2	20q13.12	0.4
DHRSX	Xp22.33 and Yp11.2	0.4
RBPMS	8p12	0.4
CAPN10	2q37.3	0.4
BAIAP2-DT	17q25.3	0.4
ZSCAN16	6p22.1	0.4
C16ORF89	16p13.3	0.4
CCDC151	19p13.2	0.4
FAM167A	8p23.1	0.4
RPAIN	17p13.2	0.4
PPP1R16A	8q24.3	0.4
ELP6	3p21.31	0.4
EPHA10	1p34.3	0.4
RSAD1	17q21.33	0.4
FAM81B	5q15	0.4
PATZ1	22q12.2	0.4
NAT14	19q13.42	0.4
ALPK3	15q25.3	0.4
RHOU	1q42.13	0.4
ST6GALNAC4	9q34.11	0.4
INPP5J	22q12.2	0.4
CLPSL2	6p21.31	0.4
MAPK15	-	0.4
CCDC148	2q24.1	0.4
