# Supplementary material for: MNX1 Promotes Malignant Progression of Cervical Cancer via Repressing the Transcription of p21cip1
Source: Front Oncol. 2020 Aug 11;10:1307. doi: 10.3389/fonc.2020.01307 (PMC7431913; doi:10.3389/fonc.2020.01307)
Supplement: Supplementary file 2 [file Table_2.xlsx]

## Sheet: Sheet1
Table S2: Sequences of qRT-PCR primers
Gene	Sense	Anti-sense
MNX1	GAACACCAGTTCAAGCTCAACA	GCTGCGTTTCCATTTCATTCG
p15ink4b	CGAGGAGAACAAGGGCATGC	CTGTCGCACCTTCTCCACTAG
p16ink4a	CTTCCTGGACACGCTGGT	ATCTATGCGGGCATGGTTACT
p21cip1	GCAGACCAGCATGACAGATTT	GGATTAGGGCTTCCTCTTGGA
p27kip1	TGGAGAAGCACTGCAGAGAC	GCGTGTCCTCAGAGTTAGCC
CCNB1	AATAAGGCGAAGATCAACATGGC	TTTGTTACCAATGTCCCCAAGAG
CCND1	GCGCTTCCAACCCACCCTCCATG	GCGCCGCAGGCTTGACTCCAGAA
CCNE1	TTCTTGAGCAACACCCTCTTCTGCAGCC	TCGCCATATACCGGTCAAAGAAATCTTGTGCC
CDK1	AAACTACAGGTCAAGTGGTAGCC	TCCTGCATAAGCACATCCTGA
CDK2	CCAGGAGTTACTTCTATGCCTGA	TTCATCCAGGGGAGGTACAAC
CDK4	ATGGCTACCTCTCGATATGAGC	CATTGGGGACTCTCACACTCT
β-actin	GAAATCGTGCGTGACATTAA	AAGGAAGGCTGGAAGAGTG
