# Supplementary material for: MNX1 Promotes Malignant Progression of Cervical Cancer via Repressing the Transcription of p21cip1
Source: Front Oncol. 2020 Aug 11;10:1307. doi: 10.3389/fonc.2020.01307 (PMC7431913; doi:10.3389/fonc.2020.01307)
Supplement: Supplementary file 3 [file Table_3.xlsx]

## Sheet: Sheet1
Table S3: Sequence of siRNAs (5' to 3')
siRNA	sense	anti-sense
si-NC	UUCUCCGAACGUGUCACGUTT	ACGUGACACGUUCGGAGAATT
si1-MNX1	CGAGACCCAGGUGAAGAUUTT	AAUCUUCACCUGGGUCUCGTT
si2-MNX1	GGAUGAAAUGGAAACGCAGTT	CUGCGUUUCCAUUUCAUCCTT
si3-MNX1	GCGGAAACCCACAGUGUUATT	UAACACUGUGGGUUUCCGCTT
si-NC	GUACCUGACUAGUCGCAGAAG	AGATTATTAUAGUCGCAGAAG
si1-p21	GGCUGAUCUUCUCCAAGAGTT	CUCUUGGAGAAGAUCAGCCTT
si2-p21	CCUCUGGCAUUAGAAUUAUTT	AUAAUUCUAAUGCCAGAGGTT
si3-p21	GGAACAAGGAGUCAGACAUTT	AUGUCUGACUCCUUGUUCCTT
