# Supplementary material for: MNX1 Promotes Malignant Progression of Cervical Cancer via Repressing the Transcription of p21cip1
Source: Front Oncol. 2020 Aug 11;10:1307. doi: 10.3389/fonc.2020.01307 (PMC7431913; doi:10.3389/fonc.2020.01307)
Supplement: Supplementary file 4 [file Table_4.xlsx]

## Sheet: Sheet1
Table S4: Sequences of primers for ChIP PCR
name	sense	antisense
p21 promotor primer 1	AAACTCCTGACCCTGTGA	TTCAAGCAATTCTGCCTCA	280bp
p21 promotor primer 2	CTACAACTATATGCTCAG	ATCTATGACACCTGTTAA	263bp
GAPDH	GGAGCGAGATCCCTCCAAAAT	GGCTGTTGTCATACTTCTCATGG	197bp
